# Supplementary material for: Phytochemical Screening and Bioactivities of Cactaceae Family Members Endemic to Mexico
Source: Plants (Basel). 2022 Oct 26;11(21):2856. doi: 10.3390/plants11212856 (PMC9653579; doi:10.3390/plants11212856)
Supplement: Supplementary file 1 [file plants-11-02856-s001.zip]

Archive with 1 entries (1 files):
- plants-1891416-supplementary.pdf
